# Supplementary material for: Plant Lectin, MoMo30, Pressures HIV-1 to Select for Variants with Deleted N-Linked Glycosylation Sites
Source: Viruses. 2025 Jun 27;17(7):910. doi: 10.3390/v17070910 (PMC12300216; doi:10.3390/v17070910)
Supplement: Supplementary file 1 [file viruses-17-00910-s001.zip]

Archive with 1 entries (1 files):
- viruses-3727151-supplementary.pdf
